# Supplementary material for: Two Ecdysteroids Isolated from Micropropagated Lychnis flos-cuculi and the Biological Activity of Plant Material
Source: Molecules. 2021 Feb 9;26(4):904. doi: 10.3390/molecules26040904 (PMC7914685; doi:10.3390/molecules26040904)
Supplement: Supplementary file 1 [file molecules-26-00904-s001.zip]

Archive with 1 entries (1 files):
- molecules-1019812-supplementary-revised.pdf
